# Supplementary material for: Impaired Frontal-Basal Ganglia Connectivity in Male Adolescents with Conduct Disorder
Source: PLoS One. 2015 Dec 14;10(12):e0145011. doi: 10.1371/journal.pone.0145011 (PMC4682835; doi:10.1371/journal.pone.0145011)
Supplement: S1 File — (XLSX) [file pone.0145011.s001.xlsx]

## Sheet: Sheet1
		S1. Distribution of behavioral scales scores
		ages	gender	SSS	IQ	BIS-Total	BIS-NP	BIS-M	BIS-A	CESD	MASC	SDQ-CP	SDQ-Total	APSD-Impulsivity	APSD-CU	APSD-Total
	HC	15	Male	6	107	79	32	27	20	3	21	2	9	3	4	10
	HC	16	Male	5	112	72	31	23	18	18	34	1	15
	HC	16	Male	5	112	60	22	22	16	12	15	5	6	4	4	14
	HC	16	Male	5	108	73	32	20	21	12	12	1	6	0	5	7
	HC	16	Male	6	112	64	28	19	17	15	42	3	8	3	6	16
	HC	15	Male	7	112	62	23	20	19	11	34	2	15	4	1	9
	HC	14	Male	6	111	71	21	26	24	12	63	1	13	4	3	11
	HC	15	Male	8	111	65	25	23	17	10	24	2	13	3	5	14
	HC	17	Male	9	104	48	19	15	14	2	30	1	5	0	4	5
	HC	15	Male	5	112	74	26	27	21	10	67	6	24
	HC	17	Male	5	98	72	32	21	19	17	55	2	9
	HC	14	Male	5	111	65	28	21	16	6	26	2	9	6	5	12
	HC	15	Male	7	100	75	30	28	17	2	15	1	6	2	2	8
	HC	15	Male	5	111	70	25	24	21	17	58	3	16	6	3	14
	HC	15	Male	6	111	62	29	15	18	15	56	4	14	6	1	13
	HC	16	Male	7	99	58	20	21	17	16	27	3	8	3	5	11
	HC	15	Male	8	111	75	29	28	18	10		3	14
	HC	15	Male	6	111	72	30	22	20	11	63	3	22	6	6	17
	HC	15	Male	6	104	62	30	17	15	6	42	1	5	0	5	6
	HC	15	Male	9	112	75	27	24	24	20	41	6	27	3	4	10
	HC	15	Male	6	111	65	27	20	18	6	29	2	8	3	7	13
	HC	17	Male	5	90	70	30	23	17	12	29	2	7	3	8	13
	HC	15	Male	7	112	63	25	20	18	20	51	3	14	3	4	13
	HC	15	Male	9	98	65	26	24	15	10	27	1	10	3	6	12
	HC	15	Male	7	101	61	30	15	16	15	14	4	14	1	6	7
	HC	16	Male	7	108	51	22	13	16	10	47	2	10	4	4	16
	HC	16	Male	6	82	56	24	19	13	10	42	1	4	0	6	8
	HC	17	Male	5	99	75	35	22	18	11		4	13	3	5	9
	HC	14	Male	5	111	65	27	22	16	6	39	3	8	3	2	11
	HC	16	Male	5	105	69	27	26	16	15	26	2	12	3	4	10
	HC	15	Male	3	98	76	30	23	23	23	49	3	15	7	6	19
	HC	16	Male	4	109	72	33	22	17	18	49	2	11	4	4	12
	HC	16	Male	5	112	71	30	22	19	17	9	3	16	5	6	12
	HC	15	Male	6	95	74	33	22	19	18	35	3	14	6	5	14
	HC	15	Male	6	101	78	35	24	19	22	45	2	16	5	5	14
	HC	16	Male	6	94	74	30	25	19	15	26	4	12	5	6	15
	HC	16	Male	5	99	62	24	20	18	10	33	2	17	2	6	10
	HC	16	Male	7	100	64	29	20	15	10	32	1	10	3	5	12
	HC	15	Male	7	108	58	17	22	19	6	51	1	10	1	3	8
	HC	16	Male	4	105	71	27	20	24	16	66	2	10	5	3	16
	CD	17	Male	5	90	68	29	22	17	19	2	1	6	0	7	8
	CD	14	Male	8	114	79	35	27	17	12	32	3	12	4	7	17
	CD	15	Male	6	92	80	29	31	20	19	39	5	13	7	5	18
	CD	15	Male	4	113	66	28	23	15	11	39	4	12	6	5	16
	CD	16	Male	5	87	73	29	26	18	18	37	2	14	4	6	13
	CD	16	Male	5	91	75	32	25	18	16	31	4	13	3	8	12
	CD	15	Male	7	120	64	26	20	18	14	62	4	16	2	2	9
	CD	14	Male	6	102	81	36	25	20	18	15	5	15	6	8	19
	CD	15	Male	6	110	73	29	28	16	8	36	2	7	2	3	8
	CD	15	Male	7	112	74	27	29	18	14	38	1	9	4	7	18
	CD	15	Male	5	118	76	30	24	22	19	50	3	10	5	8	17
	CD	16	Male	5	104	93	40	30	23	21	46	3	16	4	6	13
	CD	15	Male	4	93	75	33	24	18	16	61	4	17	6	4	18
	CD	16	Male	4	94	56	30	16	10	10	34	2	8	4	4	13
	CD	15	Male	6	117	103	38	36	29	11	69	8	31	8	5	20
	CD	15	Male	7	103	86	31	31	24	16	83	6	20	8	4	22
	CD	15	Male	10	98	63	25	24	14	12	61	3	17	7	4	12
	CD	16	Male	10	101	89	40	32	17	11	15	2	11	1	5	6
	CD	14	Male	7	109	75	32	24	19	13	51	5	19	4	6	13
	CD	14	Male	5	84	71	28	26	17	12	11	6	8	3	6	11
	CD	14	Male	4	100	81	34	26	21	19	58	6	22	6	6	18
	CD	14	Male	5	113	84	34	30	20	12	33	8	19	5	7	17
	CD	16	Male	6	100	79	31	32	16	10	50	4	12	8	4	15
	CD	16	Male	6	97	87	35	30	22	19	46	9	24	9	4	19
	CD	14	Male	4	102	66	30	21	15	13	59	2	14	1	8	12
	CD	15	Male	5	108	84	32	29	23	19	51	6	20	6	7	18
	CD	16	Male	7	94	80	37	26	17	6	8	1	7	3	7	14
	CD	17	Male	9	116	95	36	36	23	15	35	8	22	8	5	20
	CD	14	Male	6	116	77	30	28	19	8	7	6	14	3	7	12
